# Supplementary material for: Measuring causes of death in populations: a new metric that corrects cause-specific mortality fractions for chance
Source: Popul Health Metr. 2015 Oct 12;13:28. doi: 10.1186/s12963-015-0061-1 (PMC4603634; doi:10.1186/s12963-015-0061-1)
Supplement: Additional file 1: — Supplementary text 2 Python script. [file 12963_2015_61_MOESM1_ESM.zip]

Archive with 8 entries (6 files):
- cccsmf_replication_archive/.ipynb_checkpoints/
- cccsmf_replication_archive/.ipynb_checkpoints/cccsmf_replication_notebook-checkpoint.ipynb
- cccsmf_replication_archive/cccsmf_replication_notebook.ipynb
- cccsmf_replication_archive/data/
- cccsmf_replication_archive/data/pcva_results.csv
- cccsmf_replication_archive/data/va_methods_comparison.xlsx
- cccsmf_replication_archive/environment.yml
- cccsmf_replication_archive/README
