# Supplementary material for: Measuring causes of death in populations: a new metric that corrects cause-specific mortality fractions for chance
Source: Popul Health Metr. 2015 Oct 12;13:28. doi: 10.1186/s12963-015-0061-1 (PMC4603634; doi:10.1186/s12963-015-0061-1)
Supplement: Additional file 1: — Supplementary text 2 Python script. [file 12963_2015_61_MOESM1_ESM.zip › cccsmf_replication_archive/data/pcva_results.csv]

sid	gs_text34	gs_assigned_MRR_1
0	Stroke	ZZ23
1	IHD – Acute Myocardial Infarction	I21
2	Stroke	I64
3	Pneumonia	E10
4	Stroke	I64
5	Other Cardiovascular Diseases	ZZ25
6	Diabetes	E10
7	Renal Failure	D91
8	Stroke	ZZ23
9	IHD – Acute Myocardial Infarction	ZZ23
10	Cirrhosis	A09
11	Stroke	ZZ23
12	Stroke	ZZ23
13	Stroke	W00
14	Other Cardiovascular Diseases	I21
15	Diabetes	E10
16	Poisonings	ZZ25
17	Diarrhea/Dysentery	I64
18	Stroke	ZZ23
19	IHD – Acute Myocardial Infarction	ZZ23
20	Epilepsy	J45
21	Falls	W00
22	Stroke	ZZ25
23	IHD – Acute Myocardial Infarction	E10
24	IHD – Acute Myocardial Infarction	E10
25	Pneumonia	J33
26	Stroke	ZZ23
27	IHD – Acute Myocardial Infarction	I21
28	Stroke	ZZ23
29	Falls	W00
30	Stroke	I64
31	Stroke	I64
32	Other Cardiovascular Diseases	ZZ23
33	Stroke	I64
34	Stroke	I64
35	TB	B54
36	Stroke	ZZ23
37	Fires	ZZ27
38	IHD – Acute Myocardial Infarction	B20
39	Stroke	J45
40	IHD – Acute Myocardial Infarction	I21
41	Stroke	I64
42	Stroke	I64
43	Stroke	I64
44	Fires	X09
45	Stroke	ZZ27
46	Stroke	B54
47	Fires	X09
48	Poisonings	ZZ27
49	Fires	X09
50	Stroke	I64
51	Renal Failure	ZZ21
52	Diarrhea/Dysentery	A15
53	Renal Failure	N17
54	Fires	ZZ27
55	Fires	ZZ27
56	Stroke	I64
57	Renal Failure	A09
58	Colorectal Cancer	A16
59	Stroke	W00
60	Falls	W00
61	Cirrhosis	K71
62	Stroke	ZZ25
63	Renal Failure	ZZ25
64	Stroke	I64
65	Stroke	I21
66	Stroke	I64
67	IHD – Acute Myocardial Infarction	I21
68	Stroke	ZZ23
69	Stroke	E10
70	Epilepsy	ZZ25
71	Cirrhosis	K71
72	Stroke	J33
73	Fires	X09
74	Suicide	T36
75	Stroke	ZZ23
76	IHD – Acute Myocardial Infarction	E10
77	Stroke	W00
78	Suicide	X70
79	Stroke	I64
80	Stroke	I21
81	Suicide	ZZ27
82	Stroke	ZZ23
83	Stroke	W00
84	Stroke	ZZ23
85	IHD – Acute Myocardial Infarction	I21
86	Stroke	ZZ23
87	Falls	W00
88	Cirrhosis	K71
89	Stroke	I64
90	Stroke	ZZ23
91	Diabetes	E10
92	Stroke	I64
93	AIDS	I64
94	Poisonings	ZZ27
95	Stroke	I64
96	Suicide	X70
97	Diabetes	E10
98	Suicide	X09
99	IHD – Acute Myocardial Infarction	I21
100	Stroke	I64
101	Malaria	ZZ25
102	IHD – Acute Myocardial Infarction	I21
103	Poisonings	ZZ25
104	Poisonings	J33
105	Renal Failure	ZZ25
106	Stroke	I21
107	IHD – Acute Myocardial Infarction	ZZ23
108	Falls	ZZ27
109	Falls	W00
110	Falls	W00
111	Diarrhea/Dysentery	ZZ23
112	IHD – Acute Myocardial Infarction	I21
113	Stroke	ZZ23
114	Fires	X09
115	IHD – Acute Myocardial Infarction	I21
116	IHD – Acute Myocardial Infarction	J33
117	Diarrhea/Dysentery	I64
118	IHD – Acute Myocardial Infarction	I21
119	Stroke	I64
120	Stroke	ZZ21
121	IHD – Acute Myocardial Infarction	I21
122	Stroke	I64
123	AIDS	B20
124	Cirrhosis	K71
125	Poisonings	ZZ27
126	Falls	W00
127	Renal Failure	A09
128	Stroke	I64
129	Renal Failure	B54
130	Epilepsy	I64
131	AIDS	B20
132	Malaria	ZZ30
133	Diabetes	E10
134	Diabetes	E10
135	AIDS	B20
136	Malaria	B54
137	Falls	E10
138	Renal Failure	ZZ21
139	Other Non-communicable Diseases	ZZ21
140	Other Cardiovascular Diseases	I21
141	IHD – Acute Myocardial Infarction	I21
142	IHD – Acute Myocardial Infarction	J12
143	Renal Failure	I64
144	Diarrhea/Dysentery	A09
145	Other Non-communicable Diseases	N17
146	Renal Failure	ZZ23
147	Other Infectious Diseases	I64
148	Other Infectious Diseases	J45
149	Diarrhea/Dysentery	ZZ25
150	Other Cardiovascular Diseases	J33
151	Renal Failure	I21
152	Cirrhosis	A16
153	Renal Failure	ZZ21
154	Homicide	Y00
155	IHD – Acute Myocardial Infarction	I21
156	Diarrhea/Dysentery	I64
157	Renal Failure	E10
158	IHD – Acute Myocardial Infarction	I21
159	Diabetes	B20
160	COPD	I64
161	IHD – Acute Myocardial Infarction	I21
162	Renal Failure	ZZ25
163	Bite of Venomous Animal	ZZ27
164	Drowning	ZZ25
165	IHD – Acute Myocardial Infarction	J33
166	Pneumonia	ZZ25
167	Diarrhea/Dysentery	I21
168	Renal Failure	ZZ25
169	Diabetes	E10
170	IHD – Acute Myocardial Infarction	I21
171	IHD – Acute Myocardial Infarction	I21
172	Other Infectious Diseases	B54
173	IHD – Acute Myocardial Infarction	I21
174	IHD – Acute Myocardial Infarction	I21
175	Diabetes	E10
176	Malaria	ZZ25
177	Diabetes	E10
178	Diarrhea/Dysentery	ZZ25
179	Stomach Cancer	ZZ25
180	Other Infectious Diseases	K71
181	Other Infectious Diseases	ZZ25
182	Diabetes	E10
183	IHD – Acute Myocardial Infarction	I21
184	Diarrhea/Dysentery	E10
185	Renal Failure	ZZ25
186	Diabetes	I21
187	Diarrhea/Dysentery	ZZ25
188	IHD – Acute Myocardial Infarction	E10
189	AIDS	B20
190	Epilepsy	A15
191	TB	A15
192	Renal Failure	ZZ25
193	Prostate Cancer	H61
194	Epilepsy	ZZ21
195	Malaria	I64
196	Diabetes	E10
197	Bite of Venomous Animal	ZZ27
198	Diabetes	E10
199	Homicide	Y00
200	Homicide	K71
201	Renal Failure	ZZ25
202	Other Cardiovascular Diseases	K71
203	AIDS	B20
204	Other Infectious Diseases	ZZ21
205	Diabetes	E10
206	IHD – Acute Myocardial Infarction	I21
207	Renal Failure	K71
208	IHD – Acute Myocardial Infarction	I21
209	IHD – Acute Myocardial Infarction	I21
210	IHD – Acute Myocardial Infarction	I21
211	Renal Failure	I64
212	Diabetes	E10
213	Diabetes	E10
214	IHD – Acute Myocardial Infarction	I21
215	Cirrhosis	J33
216	Renal Failure	ZZ25
217	Renal Failure	B54
218	Renal Failure	ZZ23
219	Cirrhosis	K71
220	Other Infectious Diseases	ZZ21
221	Diabetes	E10
222	Epilepsy	G40
223	Bite of Venomous Animal	ZZ27
224	Bite of Venomous Animal	ZZ27
225	IHD – Acute Myocardial Infarction	D91
226	Stroke	I64
227	IHD – Acute Myocardial Infarction	I21
228	Renal Failure	ZZ25
229	Other Injuries	ZZ27
230	Renal Failure	ZZ25
231	Other Cardiovascular Diseases	E10
232	Diarrhea/Dysentery	A09
233	Renal Failure	ZZ25
234	Renal Failure	J33
235	AIDS	I64
236	Renal Failure	ZZ25
237	Renal Failure	ZZ25
238	AIDS	B20
239	AIDS	B20
240	Epilepsy	E10
241	Diabetes	E10
242	Asthma	E10
243	Diarrhea/Dysentery	ZZ21
244	Diabetes	E10
245	Other Cardiovascular Diseases	ZZ25
246	Diabetes	E10
247	Diabetes	E10
248	Diabetes	E10
249	Renal Failure	ZZ25
250	Pneumonia	ZZ21
251	Asthma	J45
252	Bite of Venomous Animal	ZZ27
253	Renal Failure	ZZ25
254	Drowning	ZZ27
255	Drowning	W65
256	Drowning	W65
257	Drowning	W65
258	Drowning	W65
259	Drowning	E10
260	Homicide	Y00
261	Drowning	W65
262	Drowning	W65
263	Drowning	W65
264	Bite of Venomous Animal	ZZ27
265	Drowning	W65
266	Drowning	W65
267	Bite of Venomous Animal	ZZ27
268	Drowning	W65
269	Diabetes	ZZ25
270	Diarrhea/Dysentery	A09
271	Renal Failure	ZZ25
272	Diabetes	N17
273	AIDS	A09
274	IHD – Acute Myocardial Infarction	I21
275	AIDS	B20
276	AIDS	B20
277	IHD – Acute Myocardial Infarction	I21
278	AIDS	K71
279	Diarrhea/Dysentery	I64
280	Epilepsy	ZZ25
281	IHD – Acute Myocardial Infarction	ZZ21
282	Renal Failure	ZZ25
283	Other Cardiovascular Diseases	A15
284	Drowning	ZZ27
285	Other Cardiovascular Diseases	E10
286	Renal Failure	ZZ25
287	Pneumonia	ZZ25
288	Other Infectious Diseases	ZZ21
289	Diabetes	E10
290	Pneumonia	ZZ21
291	Pneumonia	I21
292	IHD – Acute Myocardial Infarction	E10
293	Pneumonia	ZZ21
294	Diabetes	E10
295	Other Infectious Diseases	A09
296	IHD – Acute Myocardial Infarction	E10
297	IHD – Acute Myocardial Infarction	A09
298	Pneumonia	J12
299	Pneumonia	I21
300	Pneumonia	ZZ21
301	Diabetes	E10
302	AIDS	A15
303	Pneumonia	I64
304	AIDS	ZZ21
305	AIDS	ZZ25
306	IHD – Acute Myocardial Infarction	I21
307	Pneumonia	B54
308	TB	A15
309	AIDS	B20
310	Pneumonia	ZZ21
311	IHD – Acute Myocardial Infarction	I21
312	Malaria	B54
313	Asthma	J33
314	Malaria	I64
315	Renal Failure	I64
316	Renal Failure	ZZ25
317	Cirrhosis	ZZ21
318	AIDS	ZZ23
319	Pneumonia	ZZ21
320	Asthma	ZZ25
321	Pneumonia	ZZ25
322	Diabetes	I21
323	Colorectal Cancer	ZZ23
324	Diabetes	E10
325	Malaria	B54
326	Diarrhea/Dysentery	ZZ23
327	Diabetes	E10
328	Pneumonia	J12
329	Pneumonia	ZZ23
330	Cirrhosis	ZZ25
331	AIDS	B20
332	AIDS	A15
333	AIDS	J33
334	AIDS	A15
335	TB	A15
336	AIDS	B20
337	AIDS	B20
338	AIDS	A15
339	TB	A15
340	TB	A15
341	COPD	A15
342	AIDS	B20
343	AIDS	B20
344	Falls	A15
345	TB	A15
346	TB	A09
347	TB	A15
348	TB	B20
349	TB	A15
350	AIDS	A15
351	AIDS	B20
352	Asthma	A15
353	TB	A15
354	TB	J33
355	TB	A15
356	AIDS	B20
357	Pneumonia	I21
358	TB	B20
359	TB	A15
360	TB	A15
361	TB	A15
362	AIDS	ZZ25
363	TB	A15
364	AIDS	B20
365	AIDS	B20
366	TB	J45
367	TB	J33
368	TB	N17
369	COPD	A15
370	AIDS	A15
371	AIDS	B20
372	AIDS	B20
373	AIDS	I21
374	TB	A15
375	TB	A15
376	COPD	I64
377	COPD	I64
378	TB	A15
379	COPD	A15
380	Asthma	J45
381	AIDS	B20
382	AIDS	A15
383	TB	A15
384	TB	A15
385	TB	A15
386	TB	A15
387	TB	A15
388	COPD	A15
389	TB	A15
390	TB	A15
391	COPD	A15
392	TB	A15
393	TB	A15
394	TB	A15
395	AIDS	A15
396	TB	B20
397	TB	A15
398	TB	A15
399	TB	A15
400	Maternal	O67
401	Maternal	ZZ25
402	Maternal	O67
403	AIDS	I21
404	Diabetes	E10
405	Asthma	J45
406	Other Cardiovascular Diseases	J33
407	Diarrhea/Dysentery	A09
408	Malaria	B54
409	Pneumonia	J12
410	Cirrhosis	ZZ27
411	Other Cardiovascular Diseases	ZZ25
412	Cirrhosis	ZZ21
413	Diarrhea/Dysentery	A09
414	Pneumonia	ZZ21
415	Leukemia/Lymphomas	D91
416	Malaria	B54
417	Pneumonia	A15
418	Diarrhea/Dysentery	A09
419	Asthma	J45
420	Malaria	ZZ30
421	Asthma	I64
422	Malaria	K71
423	Maternal	ZZ23
424	Diarrhea/Dysentery	ZZ25
425	Other Infectious Diseases	A15
426	Malaria	B54
427	Other Infectious Diseases	A15
428	Diarrhea/Dysentery	A09
429	Pneumonia	ZZ21
430	Malaria	ZZ21
431	Diarrhea/Dysentery	J12
432	Cirrhosis	A15
433	Malaria	ZZ30
434	Epilepsy	G40
435	AIDS	B20
436	AIDS	I64
437	Stomach Cancer	A16
438	Breast Cancer	C50
439	Cirrhosis	ZZ21
440	Cervical Cancer	ZZ25
441	Asthma	J33
442	Other Non-communicable Diseases	D91
443	Colorectal Cancer	G18
444	Other Non-communicable Diseases	ZZ25
445	Diarrhea/Dysentery	A09
446	Diarrhea/Dysentery	ZZ23
447	Diarrhea/Dysentery	E10
448	Epilepsy	I64
449	Other Non-communicable Diseases	ZZ25
450	Diabetes	ZZ30
451	Cirrhosis	K71
452	AIDS	B20
453	Pneumonia	I64
454	Epilepsy	ZZ25
455	Cirrhosis	ZZ21
456	Pneumonia	I21
457	Cirrhosis	A09
458	Other Non-communicable Diseases	ZZ25
459	Diarrhea/Dysentery	B20
460	Diabetes	B54
461	Diarrhea/Dysentery	B20
462	Diarrhea/Dysentery	A09
463	Pneumonia	J33
464	Other Non-communicable Diseases	A16
465	Asthma	J45
466	Epilepsy	ZZ25
467	Diarrhea/Dysentery	J45
468	Epilepsy	I64
469	Colorectal Cancer	ZZ25
470	Diarrhea/Dysentery	ZZ25
471	Maternal	ZZ25
472	Stomach Cancer	A16
473	Diabetes	I21
474	Other Cardiovascular Diseases	ZZ23
475	Pneumonia	W00
476	Maternal	O67
477	Lung Cancer	C34
478	Other Cardiovascular Diseases	K71
479	Other Cardiovascular Diseases	I21
480	Other Cardiovascular Diseases	I21
481	Other Cardiovascular Diseases	I21
482	Colorectal Cancer	ZZ27
483	Leukemia/Lymphomas	A16
484	Other Cardiovascular Diseases	ZZ27
485	Cirrhosis	K71
486	COPD	E10
487	Cirrhosis	ZZ25
488	Breast Cancer	C34
489	Other Non-communicable Diseases	E10
490	Pneumonia	E10
491	Leukemia/Lymphomas	ZZ25
492	Lung Cancer	I64
493	Stomach Cancer	ZZ25
494	COPD	I21
495	Other Non-communicable Diseases	N17
496	Lung Cancer	A15
497	Other Cardiovascular Diseases	E10
498	Diabetes	E10
499	Cirrhosis	A15
500	Diabetes	ZZ25
501	IHD – Acute Myocardial Infarction	ZZ23
502	TB	J12
503	Breast Cancer	C50
504	Renal Failure	N17
505	Pneumonia	J12
506	Breast Cancer	C50
507	Cirrhosis	K71
508	Diabetes	E10
509	IHD – Acute Myocardial Infarction	E10
510	IHD – Acute Myocardial Infarction	I21
511	IHD – Acute Myocardial Infarction	ZZ30
512	Pneumonia	ZZ25
513	Pneumonia	ZZ25
514	Cervical Cancer	ZZ25
515	IHD – Acute Myocardial Infarction	ZZ25
516	Cirrhosis	ZZ25
517	Pneumonia	E10
518	Diabetes	E10
519	Pneumonia	I64
520	COPD	J33
521	Stroke	I64
522	Other Cardiovascular Diseases	I21
523	Stroke	ZZ23
524	IHD – Acute Myocardial Infarction	E10
525	IHD – Acute Myocardial Infarction	J12
526	Maternal	O67
527	IHD – Acute Myocardial Infarction	I21
528	Diabetes	E10
529	Breast Cancer	C50
530	Diabetes	E10
531	Pneumonia	J33
532	Diabetes	E10
533	Maternal	O67
534	Other Cardiovascular Diseases	J12
535	Maternal	ZZ23
536	Suicide	ZZ25
537	Other Cardiovascular Diseases	E10
538	Cirrhosis	K71
539	IHD – Acute Myocardial Infarction	ZZ23
540	IHD – Acute Myocardial Infarction	J12
541	IHD – Acute Myocardial Infarction	I21
542	Pneumonia	ZZ23
543	Diabetes	E10
544	Diabetes	E10
545	Breast Cancer	C50
546	Maternal	O67
547	Cirrhosis	K71
548	Pneumonia	ZZ23
549	Lung Cancer	ZZ23
550	Maternal	ZZ25
551	Colorectal Cancer	G18
552	Leukemia/Lymphomas	D91
553	Other Cardiovascular Diseases	I21
554	Leukemia/Lymphomas	D91
555	Lung Cancer	C34
556	Diabetes	ZZ27
557	Cervical Cancer	D05
558	Diabetes	J12
559	Leukemia/Lymphomas	D91
560	Breast Cancer	C50
561	Cirrhosis	K71
562	Stomach Cancer	A16
563	Diabetes	E10
564	Lung Cancer	C34
565	Colorectal Cancer	ZZ25
566	Renal Failure	J12
567	Pneumonia	ZZ25
568	Epilepsy	ZZ25
569	Renal Failure	ZZ25
570	Road Traffic	V99
571	Breast Cancer	C50
572	Maternal	O67
573	Road Traffic	V99
574	IHD – Acute Myocardial Infarction	I21
575	Stroke	I64
576	Stroke	I64
577	Falls	W00
578	Stroke	I64
579	IHD – Acute Myocardial Infarction	A15
580	Diabetes	I21
581	Stroke	ZZ23
582	Road Traffic	V99
583	Homicide	Y00
584	Stroke	I21
585	Other Cardiovascular Diseases	E10
586	Other Cardiovascular Diseases	E10
587	IHD – Acute Myocardial Infarction	I21
588	Homicide	Y00
589	Road Traffic	V99
590	Stroke	ZZ23
591	Pneumonia	ZZ25
592	Diarrhea/Dysentery	G18
593	Homicide	ZZ27
594	Road Traffic	V99
595	Road Traffic	V99
596	Road Traffic	V99
597	Diabetes	E10
598	Diabetes	E10
599	Falls	ZZ23
600	Cirrhosis	K71
601	Stroke	I64
602	Diabetes	ZZ25
603	Stroke	I64
604	Pneumonia	ZZ23
605	Diabetes	N17
606	Road Traffic	V99
607	Pneumonia	ZZ25
608	Stroke	I64
609	Stroke	I64
610	Stroke	I64
611	Other Cardiovascular Diseases	I21
612	Road Traffic	V99
613	Diarrhea/Dysentery	A09
614	Stroke	E10
615	Other Non-communicable Diseases	ZZ25
616	Stroke	ZZ23
617	Stroke	I64
618	Fires	X09
619	Stroke	J33
620	Falls	W00
621	Renal Failure	N17
622	Pneumonia	A15
623	Pneumonia	C34
624	Pneumonia	J12
625	Stroke	I64
626	Diarrhea/Dysentery	A09
627	Stroke	ZZ23
628	Diarrhea/Dysentery	A09
629	Stroke	ZZ23
630	Stroke	I64
631	Cirrhosis	E10
632	Stroke	I64
633	Breast Cancer	C50
634	Stroke	I64
635	Other Cardiovascular Diseases	I21
636	Stroke	ZZ25
637	Stroke	I64
638	Diabetes	ZZ25
639	Diabetes	N17
640	Homicide	Y00
641	Pneumonia	I64
642	Pneumonia	C50
643	IHD – Acute Myocardial Infarction	ZZ23
644	Stroke	I64
645	Stroke	ZZ23
646	Stroke	I64
647	Stroke	I64
648	Stroke	I64
649	Renal Failure	ZZ25
650	Poisonings	A09
651	Stroke	I64
652	Other Cardiovascular Diseases	ZZ23
653	Lung Cancer	C34
654	Stroke	I64
655	Falls	W00
656	Stroke	I64
657	Homicide	Y00
658	Stroke	I64
659	Stroke	I64
660	Pneumonia	K71
661	Falls	W00
662	Pneumonia	ZZ23
663	Stroke	I64
664	Diabetes	ZZ27
665	Homicide	Y00
666	Stroke	I64
667	Stroke	I64
668	Breast Cancer	C50
669	IHD – Acute Myocardial Infarction	C50
670	Homicide	Y00
671	Cirrhosis	ZZ25
672	Other Cardiovascular Diseases	ZZ23
673	Stroke	I64
674	IHD – Acute Myocardial Infarction	A15
675	Drowning	I64
676	Drowning	W65
677	Diabetes	E10
678	Diabetes	N17
679	Falls	W00
680	Fires	X09
681	Diarrhea/Dysentery	K71
682	Pneumonia	ZZ25
683	Pneumonia	H61
684	Homicide	Y00
685	IHD – Acute Myocardial Infarction	I21
686	Colorectal Cancer	G18
687	Pneumonia	W00
688	Suicide	X70
689	Stroke	E10
690	Other Cardiovascular Diseases	J12
691	Other Cardiovascular Diseases	J12
692	Other Cardiovascular Diseases	A15
693	Pneumonia	J33
694	Diabetes	I21
695	Homicide	Y00
696	Other Cardiovascular Diseases	I21
697	Renal Failure	ZZ25
698	Stroke	ZZ23
699	Pneumonia	J12
700	Stroke	ZZ23
701	Stroke	E10
702	Pneumonia	J12
703	Stroke	A15
704	Pneumonia	ZZ23
705	Pneumonia	J12
706	Road Traffic	V99
707	Homicide	Y00
708	Pneumonia	ZZ25
709	Pneumonia	A15
710	Stroke	ZZ23
711	Falls	W00
712	Homicide	Y00
713	Road Traffic	I64
714	IHD – Acute Myocardial Infarction	J12
715	Pneumonia	A15
716	Pneumonia	I64
717	Stroke	ZZ23
718	Renal Failure	I21
719	IHD – Acute Myocardial Infarction	I21
720	IHD – Acute Myocardial Infarction	I21
721	IHD – Acute Myocardial Infarction	J12
722	Homicide	Y00
723	Breast Cancer	C50
724	IHD – Acute Myocardial Infarction	I64
725	IHD – Acute Myocardial Infarction	I21
726	Cirrhosis	ZZ25
727	Renal Failure	I21
728	IHD – Acute Myocardial Infarction	I21
729	IHD – Acute Myocardial Infarction	I64
730	Pneumonia	ZZ25
731	Prostate Cancer	ZZ23
732	Pneumonia	J12
733	Breast Cancer	C50
734	IHD – Acute Myocardial Infarction	I21
735	Diabetes	I64
736	IHD – Acute Myocardial Infarction	ZZ25
737	Other Cardiovascular Diseases	ZZ21
738	IHD – Acute Myocardial Infarction	I64
739	Renal Failure	ZZ25
740	Lung Cancer	C34
741	IHD – Acute Myocardial Infarction	I21
742	IHD – Acute Myocardial Infarction	I21
743	Fires	ZZ27
744	Stroke	I64
745	Cirrhosis	K71
746	IHD – Acute Myocardial Infarction	ZZ25
747	Other Cardiovascular Diseases	I21
748	Other Cardiovascular Diseases	E10
749	Renal Failure	ZZ25
750	IHD – Acute Myocardial Infarction	I21
751	Other Cardiovascular Diseases	ZZ23
752	Other Cardiovascular Diseases	I64
753	IHD – Acute Myocardial Infarction	I64
754	IHD – Acute Myocardial Infarction	ZZ23
755	Colorectal Cancer	G18
756	Lung Cancer	A15
757	Cirrhosis	K71
758	Renal Failure	ZZ25
759	Prostate Cancer	ZZ25
760	Diabetes	E10
761	Renal Failure	ZZ25
762	Lung Cancer	C34
763	Colorectal Cancer	G18
764	Lung Cancer	A16
765	Breast Cancer	C50
766	Lung Cancer	ZZ23
767	Lung Cancer	C34
768	Diarrhea/Dysentery	E10
769	Renal Failure	E10
770	Road Traffic	V99
771	IHD – Acute Myocardial Infarction	K71
772	Cirrhosis	A15
773	Stroke	I64
774	TB	A15
775	IHD – Acute Myocardial Infarction	I21
776	Pneumonia	ZZ23
777	Stroke	I64
778	Diarrhea/Dysentery	ZZ21
779	Stroke	I64
780	Pneumonia	J12
781	Stroke	I64
782	Pneumonia	A15
783	Renal Failure	E10
784	Homicide	Y00
785	Pneumonia	I64
786	Asthma	ZZ23
787	Diarrhea/Dysentery	E10
788	Stroke	I64
789	Pneumonia	J45
790	Pneumonia	I21
791	Falls	ZZ21
792	Falls	W00
793	IHD – Acute Myocardial Infarction	ZZ25
794	Other Cardiovascular Diseases	K71
795	Falls	W00
796	IHD – Acute Myocardial Infarction	ZZ23
797	Stroke	I64
798	TB	A15
799	Breast Cancer	C50
800	Homicide	Y00
801	IHD – Acute Myocardial Infarction	E10
802	IHD – Acute Myocardial Infarction	A15
803	Falls	W00
804	Asthma	ZZ21
805	Renal Failure	ZZ23
806	Renal Failure	ZZ25
807	Diabetes	E10
808	IHD – Acute Myocardial Infarction	I21
809	Stroke	I64
810	Stroke	I64
811	Pneumonia	J12
812	Diabetes	E10
813	TB	A15
814	Pneumonia	J12
815	IHD – Acute Myocardial Infarction	ZZ25
816	Falls	ZZ27
817	Diarrhea/Dysentery	A09
818	Stroke	I64
819	IHD – Acute Myocardial Infarction	I21
820	Pneumonia	A15
821	Stroke	W00
822	Pneumonia	A16
823	Pneumonia	G18
824	IHD – Acute Myocardial Infarction	W00
825	Asthma	J45
826	Pneumonia	J12
827	Pneumonia	A15
828	Diabetes	E10
829	Diarrhea/Dysentery	A09
830	Cirrhosis	ZZ25
831	Stroke	I64
832	Esophageal Cancer	C15
833	Cirrhosis	I64
834	Falls	ZZ27
835	Renal Failure	E10
836	IHD – Acute Myocardial Infarction	ZZ23
837	Other Cardiovascular Diseases	J12
838	Diabetes	E10
839	Pneumonia	I64
840	Renal Failure	E10
841	Diarrhea/Dysentery	A15
842	Suicide	T36
843	Pneumonia	ZZ25
844	Other Cardiovascular Diseases	ZZ25
845	Lung Cancer	C34
846	Maternal	ZZ25
847	Homicide	Y00
848	Lung Cancer	C34
849	Road Traffic	V99
850	Other Cardiovascular Diseases	ZZ25
851	Pneumonia	A15
852	Stroke	ZZ23
853	Diabetes	E10
854	Falls	ZZ27
855	Falls	ZZ27
856	Falls	W00
857	Pneumonia	J12
858	Stroke	ZZ23
859	Road Traffic	V99
860	Stroke	ZZ25
861	Pneumonia	A15
862	Falls	W00
863	Diarrhea/Dysentery	A09
864	Diabetes	E10
865	Renal Failure	J12
866	IHD – Acute Myocardial Infarction	I64
867	Breast Cancer	C50
868	IHD – Acute Myocardial Infarction	I21
869	Renal Failure	N17
870	IHD – Acute Myocardial Infarction	J12
871	Stroke	I64
872	Renal Failure	ZZ25
873	IHD – Acute Myocardial Infarction	ZZ23
874	TB	A15
875	Pneumonia	ZZ25
876	Lung Cancer	C34
877	Falls	W00
878	Stroke	I64
879	Pneumonia	J12
880	Breast Cancer	C50
881	Stroke	J12
882	Other Cardiovascular Diseases	ZZ25
883	Falls	I64
884	Stroke	I64
885	Road Traffic	V99
886	Pneumonia	ZZ23
887	Esophageal Cancer	C15
888	Cirrhosis	ZZ23
889	Cirrhosis	ZZ25
890	Asthma	J45
891	Renal Failure	ZZ25
892	IHD – Acute Myocardial Infarction	ZZ23
893	Breast Cancer	C50
894	Pneumonia	A15
895	Lung Cancer	ZZ25
896	Stomach Cancer	A16
897	Diarrhea/Dysentery	ZZ25
898	Other Cardiovascular Diseases	I21
899	TB	A15
900	Leukemia/Lymphomas	ZZ25
901	TB	A15
902	Renal Failure	ZZ25
903	Diabetes	E10
904	Renal Failure	ZZ25
905	Renal Failure	A09
906	TB	A15
907	Leukemia/Lymphomas	D91
908	Suicide	X09
909	Drowning	ZZ27
910	Road Traffic	V99
911	Renal Failure	N17
912	Cirrhosis	C34
913	Renal Failure	ZZ21
914	Colorectal Cancer	ZZ25
915	Drowning	W65
916	Road Traffic	V99
917	Cirrhosis	K71
918	Colorectal Cancer	ZZ25
919	Stroke	ZZ23
920	Diabetes	E10
921	Pneumonia	J12
922	Pneumonia	I64
923	Road Traffic	V99
924	Road Traffic	V99
925	Other Cardiovascular Diseases	A15
926	Stroke	I64
927	Pneumonia	ZZ23
928	Stroke	I64
929	Stroke	I64
930	Pneumonia	J33
931	Stroke	I64
932	IHD – Acute Myocardial Infarction	I21
933	Road Traffic	V99
934	Maternal	O67
935	IHD – Acute Myocardial Infarction	ZZ23
936	Homicide	Y00
937	Road Traffic	V99
938	Stroke	ZZ23
939	Stroke	I64
940	Stroke	I64
941	Other Cardiovascular Diseases	K71
942	Stroke	ZZ23
943	Stroke	I64
944	Other Cardiovascular Diseases	I21
945	Diarrhea/Dysentery	A09
946	Cirrhosis	ZZ25
947	Diarrhea/Dysentery	K71
948	Renal Failure	ZZ25
949	Stroke	ZZ23
950	Road Traffic	V99
951	Stroke	I64
952	Pneumonia	ZZ25
953	IHD – Acute Myocardial Infarction	I64
954	Road Traffic	V99
955	Stroke	I64
956	Other Cardiovascular Diseases	I21
957	Renal Failure	ZZ25
958	Stroke	I64
959	Stroke	I64
960	Pneumonia	ZZ25
961	Homicide	Y00
962	Other Cardiovascular Diseases	E10
963	Renal Failure	N17
964	Renal Failure	ZZ25
965	Pneumonia	ZZ23
966	Stroke	ZZ25
967	Stroke	ZZ23
968	Road Traffic	V99
969	Stroke	I64
970	Stroke	ZZ23
971	Diabetes	E10
972	Stroke	ZZ25
973	Road Traffic	V99
974	Falls	ZZ27
975	Stroke	I64
976	Road Traffic	V99
977	Road Traffic	V99
978	Stroke	I64
979	Suicide	ZZ27
980	Stroke	ZZ23
981	Homicide	Y00
982	Pneumonia	A15
983	Pneumonia	K71
984	Other Cardiovascular Diseases	ZZ23
985	Pneumonia	ZZ21
986	Stroke	I64
987	Diabetes	J12
988	Pneumonia	ZZ25
989	Pneumonia	A15
990	TB	A15
991	Stroke	J12
992	Renal Failure	ZZ25
993	Diabetes	E10
994	Falls	W00
995	Road Traffic	V99
996	Road Traffic	N17
997	TB	I64
998	Road Traffic	V99
999	Stroke	I64
1000	Road Traffic	V99
1001	COPD	A15
1002	Falls	X70
1003	Diabetes	ZZ25
1004	Renal Failure	ZZ23
1005	IHD – Acute Myocardial Infarction	I64
1006	Other Cardiovascular Diseases	ZZ23
1007	Maternal	B20
1008	Maternal	ZZ23
1009	Maternal	O67
1010	Pneumonia	J12
1011	Maternal	O67
1012	Maternal	O67
1013	Pneumonia	O67
1014	Maternal	ZZ25
1015	Maternal	O67
1016	Maternal	ZZ25
1017	Pneumonia	J12
1018	AIDS	B20
1019	Diarrhea/Dysentery	A09
1020	Cirrhosis	ZZ25
1021	Stroke	ZZ21
1022	AIDS	A15
1023	AIDS	B20
1024	Other Injuries	ZZ27
1025	Pneumonia	B20
1026	AIDS	B20
1027	Other Injuries	ZZ27
1028	Other Injuries	ZZ27
1029	Homicide	ZZ27
1030	Falls	A15
1031	Road Traffic	V99
1032	Pneumonia	A15
1033	TB	B20
1034	Diarrhea/Dysentery	B20
1035	AIDS	B20
1036	Maternal	O67
1037	Stroke	B54
1038	AIDS	B20
1039	Homicide	Y00
1040	AIDS	B20
1041	Other Injuries	V99
1042	Other Cardiovascular Diseases	A15
1043	Other Injuries	A15
1044	Malaria	J12
1045	Other Injuries	T36
1046	AIDS	B20
1047	Other Cardiovascular Diseases	B20
1048	TB	I21
1049	Pneumonia	B20
1050	TB	J12
1051	Diabetes	Y00
1052	Diabetes	E10
1053	TB	ZZ23
1054	Suicide	X70
1055	TB	A15
1056	Pneumonia	J12
1057	Diabetes	ZZ30
1058	TB	B20
1059	Stroke	B20
1060	AIDS	B20
1061	Suicide	ZZ27
1062	Other Cardiovascular Diseases	B20
1063	TB	A15
1064	Stroke	B54
1065	Diarrhea/Dysentery	B20
1066	Other Cardiovascular Diseases	B20
1067	Diabetes	ZZ21
1068	AIDS	B20
1069	AIDS	A15
1070	Diabetes	B54
1071	Diabetes	A09
1072	Suicide	X70
1073	Drowning	W65
1074	Diarrhea/Dysentery	B20
1075	AIDS	B20
1076	TB	B20
1077	Suicide	ZZ27
1078	Diarrhea/Dysentery	B20
1079	Other Cardiovascular Diseases	B20
1080	Falls	W00
1081	AIDS	B20
1082	AIDS	B54
1083	AIDS	B20
1084	AIDS	B54
1085	AIDS	A15
1086	AIDS	B20
1087	AIDS	B20
1088	Cirrhosis	ZZ25
1089	AIDS	B20
1090	AIDS	B54
1091	AIDS	B20
1092	AIDS	A15
1093	AIDS	B20
1094	AIDS	B54
1095	Pneumonia	B20
1096	Epilepsy	B54
1097	AIDS	E10
1098	Pneumonia	B20
1099	AIDS	B20
1100	Asthma	ZZ23
1101	Diarrhea/Dysentery	B20
1102	AIDS	B20
1103	Pneumonia	ZZ23
1104	AIDS	B20
1105	Diarrhea/Dysentery	B20
1106	AIDS	B20
1107	AIDS	B20
1108	AIDS	A15
1109	AIDS	B20
1110	Pneumonia	J12
1111	Diarrhea/Dysentery	B54
1112	AIDS	B20
1113	AIDS	A15
1114	AIDS	B20
1115	Pneumonia	B20
1116	Pneumonia	A15
1117	Diarrhea/Dysentery	A09
1118	Diarrhea/Dysentery	ZZ21
1119	Asthma	J45
1120	Diarrhea/Dysentery	B20
1121	Diarrhea/Dysentery	B20
1122	Maternal	O67
1123	Maternal	ZZ30
1124	Maternal	O67
1125	Maternal	O67
1126	Maternal	O67
1127	Maternal	ZZ25
1128	Maternal	ZZ25
1129	Maternal	B54
1130	Maternal	O67
1131	Maternal	O67
1132	Maternal	O67
1133	Maternal	O67
1134	Maternal	O67
1135	Maternal	O67
1136	Maternal	O67
1137	Maternal	ZZ25
1138	Maternal	O67
1139	Maternal	ZZ23
1140	Maternal	O67
1141	Maternal	ZZ25
1142	Maternal	O67
1143	Maternal	O67
1144	Maternal	O67
1145	AIDS	B20
1146	Epilepsy	B54
1147	Pneumonia	B20
1148	AIDS	B20
1149	Other Infectious Diseases	ZZ25
1150	Road Traffic	V99
1151	Malaria	ZZ30
1152	Other Infectious Diseases	ZZ25
1153	Maternal	O67
1154	AIDS	B20
1155	TB	B20
1156	Malaria	B20
1157	Other Cardiovascular Diseases	B20
1158	Malaria	ZZ21
1159	Road Traffic	V99
1160	Falls	ZZ27
1161	TB	B20
1162	Malaria	A15
1163	Malaria	B20
1164	Pneumonia	J12
1165	Malaria	B20
1166	Other Non-communicable Diseases	ZZ21
1167	TB	ZZ25
1168	TB	B20
1169	Pneumonia	J12
1170	Malaria	ZZ21
1171	Malaria	A15
1172	Poisonings	A09
1173	Stroke	ZZ21
1174	Other Non-communicable Diseases	ZZ25
1175	Fires	ZZ27
1176	Homicide	ZZ27
1177	Pneumonia	I64
1178	Diarrhea/Dysentery	B20
1179	Malaria	W00
1180	Other Injuries	Y00
1181	TB	ZZ25
1182	Other Non-communicable Diseases	ZZ25
1183	TB	A15
1184	Poisonings	ZZ27
1185	Malaria	B54
1186	Diarrhea/Dysentery	B54
1187	TB	B20
1188	TB	O67
1189	Pneumonia	B54
1190	Malaria	ZZ23
1191	Stroke	ZZ23
1192	Diabetes	E10
1193	TB	B20
1194	Stroke	I21
1195	Pneumonia	A09
1196	Suicide	ZZ30
1197	Other Cardiovascular Diseases	ZZ23
1198	Stroke	I64
1199	Other Injuries	W00
1200	Asthma	J45
1201	Stroke	E10
1202	AIDS	B20
1203	Poisonings	X70
1204	Drowning	Y00
1205	TB	J12
1206	Other Cardiovascular Diseases	B54
1207	TB	B20
1208	Falls	W00
1209	Pneumonia	B20
1210	Pneumonia	ZZ25
1211	Pneumonia	B54
1212	Stroke	B20
1213	Other Injuries	ZZ27
1214	TB	A15
1215	TB	B20
1216	TB	B20
1217	TB	W00
1218	Stroke	ZZ23
1219	Pneumonia	ZZ23
1220	Fires	ZZ27
1221	Other Non-communicable Diseases	E10
1222	Pneumonia	ZZ25
1223	Pneumonia	A15
1224	Pneumonia	B54
1225	Diarrhea/Dysentery	ZZ23
1226	TB	A15
1227	TB	B20
1228	Pneumonia	J12
1229	Pneumonia	A15
1230	TB	A15
1231	TB	B20
1232	Pneumonia	J12
1233	Diarrhea/Dysentery	A09
1234	Pneumonia	A15
1235	Fires	ZZ27
1236	Fires	X09
1237	Falls	A15
1238	Maternal	O67
1239	Fires	V99
1240	Drowning	W65
1241	Road Traffic	V99
1242	Pneumonia	J12
1243	Pneumonia	ZZ23
1244	Diarrhea/Dysentery	ZZ23
1245	Diarrhea/Dysentery	B54
1246	Renal Failure	ZZ25
1247	Maternal	O67
1248	Pneumonia	Y00
1249	Maternal	I64
1250	Pneumonia	B20
1251	Pneumonia	A15
1252	Asthma	A15
1253	Pneumonia	J45
1254	Pneumonia	A15
1255	Pneumonia	B20
1256	Pneumonia	J12
1257	Cirrhosis	A15
1258	Pneumonia	B54
1259	Fires	ZZ27
1260	Pneumonia	J12
1261	AIDS	B54
1262	Other Cardiovascular Diseases	ZZ23
1263	AIDS	B20
1264	AIDS	J12
1265	Epilepsy	B54
1266	Cirrhosis	ZZ25
1267	AIDS	B54
1268	AIDS	B20
1269	AIDS	B20
1270	AIDS	A15
1271	AIDS	B20
1272	AIDS	B20
1273	AIDS	B20
1274	Leukemia/Lymphomas	ZZ30
1275	Stroke	ZZ21
1276	Colorectal Cancer	ZZ25
1277	Stroke	E10
1278	AIDS	ZZ21
1279	COPD	ZZ23
1280	Stroke	ZZ23
1281	Other Cardiovascular Diseases	ZZ23
1282	Other Cardiovascular Diseases	A15
1283	AIDS	ZZ25
1284	Diabetes	ZZ23
1285	AIDS	ZZ25
1286	AIDS	B20
1287	AIDS	ZZ23
1288	Cervical Cancer	E10
1289	AIDS	B20
1290	Lung Cancer	ZZ25
1291	AIDS	J12
1292	AIDS	B20
1293	Pneumonia	ZZ23
1294	Prostate Cancer	ZZ25
1295	Diabetes	I21
1296	Stroke	ZZ23
1297	Diabetes	E10
1298	AIDS	A15
1299	AIDS	A09
1300	TB	A15
1301	AIDS	B20
1302	Other Cardiovascular Diseases	B20
1303	Other Cardiovascular Diseases	I64
1304	Other Non-communicable Diseases	ZZ25
1305	Breast Cancer	C15
1306	Cervical Cancer	B20
1307	Cervical Cancer	D05
1308	Cervical Cancer	D05
1309	Esophageal Cancer	C15
1310	Esophageal Cancer	B20
1311	Colorectal Cancer	J12
1312	Breast Cancer	C50
1313	Esophageal Cancer	C15
1314	Prostate Cancer	ZZ25
1315	Breast Cancer	C50
1316	Cervical Cancer	ZZ25
1317	Cervical Cancer	ZZ25
1318	Cervical Cancer	B20
1319	Esophageal Cancer	ZZ25
1320	Esophageal Cancer	ZZ25
1321	Leukemia/Lymphomas	C15
1322	Other Non-communicable Diseases	ZZ25
1323	Cervical Cancer	D05
1324	Leukemia/Lymphomas	ZZ25
1325	Esophageal Cancer	B54
1326	Breast Cancer	C50
1327	Cervical Cancer	ZZ25
1328	Cervical Cancer	ZZ25
1329	Cervical Cancer	ZZ25
1330	Other Non-communicable Diseases	ZZ25
1331	Stomach Cancer	ZZ25
1332	Cervical Cancer	D05
1333	Esophageal Cancer	ZZ25
1334	Cervical Cancer	D05
1335	AIDS	B20
1336	Cervical Cancer	D05
1337	Breast Cancer	C50
1338	Cervical Cancer	ZZ25
1339	Breast Cancer	C50
1340	Lung Cancer	C34
1341	Breast Cancer	ZZ30
1342	Breast Cancer	C50
1343	AIDS	D91
1344	AIDS	B20
1345	Other Non-communicable Diseases	ZZ25
1346	Cervical Cancer	C34
1347	Cervical Cancer	D05
1348	Cervical Cancer	ZZ25
1349	Esophageal Cancer	C15
1350	Breast Cancer	ZZ25
1351	Leukemia/Lymphomas	ZZ25
1352	Leukemia/Lymphomas	ZZ25
1353	Leukemia/Lymphomas	ZZ25
1354	Cervical Cancer	ZZ25
1355	Leukemia/Lymphomas	D91
1356	Cervical Cancer	ZZ25
1357	Cervical Cancer	D05
1358	Breast Cancer	C50
1359	Leukemia/Lymphomas	ZZ25
1360	AIDS	ZZ25
1361	Cervical Cancer	ZZ25
1362	Breast Cancer	C50
1363	Cervical Cancer	D05
1364	Leukemia/Lymphomas	ZZ25
1365	Cervical Cancer	ZZ25
1366	Cervical Cancer	ZZ25
1367	Esophageal Cancer	C15
1368	Colorectal Cancer	ZZ25
1369	Leukemia/Lymphomas	ZZ25
1370	Cervical Cancer	ZZ25
1371	Cervical Cancer	ZZ25
1372	Prostate Cancer	ZZ25
1373	Other Non-communicable Diseases	ZZ25
1374	Leukemia/Lymphomas	ZZ25
1375	Breast Cancer	ZZ23
1376	Esophageal Cancer	B20
1377	Other Non-communicable Diseases	ZZ25
1378	Cervical Cancer	ZZ25
1379	Other Non-communicable Diseases	ZZ25
1380	Prostate Cancer	ZZ25
1381	Cervical Cancer	C15
1382	Breast Cancer	C50
1383	Leukemia/Lymphomas	C15
1384	Other Non-communicable Diseases	C15
1385	Other Non-communicable Diseases	C15
1386	Leukemia/Lymphomas	ZZ25
1387	Other Non-communicable Diseases	B20
1388	Other Non-communicable Diseases	ZZ25
1389	Other Non-communicable Diseases	ZZ25
1390	Breast Cancer	C50
1391	Breast Cancer	C50
1392	Cervical Cancer	B54
1393	Cervical Cancer	ZZ30
1394	Other Non-communicable Diseases	B20
1395	Breast Cancer	C50
1396	Other Non-communicable Diseases	C15
1397	Cervical Cancer	ZZ25
1398	Cervical Cancer	B20
1399	Other Non-communicable Diseases	C15
1400	Cervical Cancer	B20
1401	Cervical Cancer	D05
1402	Cervical Cancer	ZZ25
1403	Leukemia/Lymphomas	J12
1404	Leukemia/Lymphomas	D91
1405	Breast Cancer	C50
1406	Other Non-communicable Diseases	ZZ25
1407	Cervical Cancer	D05
1408	Other Non-communicable Diseases	ZZ25
1409	Prostate Cancer	ZZ25
1410	Cervical Cancer	D05
1411	Other Non-communicable Diseases	D05
1412	Other Non-communicable Diseases	ZZ25
1413	Stomach Cancer	ZZ25
1414	Other Non-communicable Diseases	D91
1415	Breast Cancer	C50
1416	Leukemia/Lymphomas	A15
1417	Colorectal Cancer	ZZ25
1418	Cervical Cancer	D05
1419	Cervical Cancer	B20
1420	Other Non-communicable Diseases	ZZ21
1421	Leukemia/Lymphomas	C15
1422	Breast Cancer	C50
1423	Stomach Cancer	ZZ25
1424	Breast Cancer	C50
1425	Breast Cancer	C50
1426	Breast Cancer	B20
1427	Colorectal Cancer	B20
1428	Breast Cancer	C50
1429	Breast Cancer	ZZ25
1430	Other Non-communicable Diseases	C15
1431	Other Non-communicable Diseases	ZZ25
1432	Prostate Cancer	ZZ25
1433	Breast Cancer	C50
1434	Esophageal Cancer	D91
1435	Leukemia/Lymphomas	B20
1436	Other Non-communicable Diseases	ZZ25
1437	Other Non-communicable Diseases	ZZ25
1438	Breast Cancer	C50
1439	Leukemia/Lymphomas	C50
1440	Colorectal Cancer	D05
1441	Colorectal Cancer	ZZ25
1442	Other Non-communicable Diseases	B20
1443	Leukemia/Lymphomas	ZZ23
1444	Prostate Cancer	ZZ25
1445	Prostate Cancer	ZZ25
1446	Other Non-communicable Diseases	ZZ25
1447	Prostate Cancer	ZZ23
1448	Breast Cancer	C50
1449	Breast Cancer	ZZ25
1450	Breast Cancer	D05
1451	Colorectal Cancer	ZZ25
1452	Other Non-communicable Diseases	ZZ25
1453	Other Non-communicable Diseases	D05
1454	Other Cardiovascular Diseases	ZZ25
1455	AIDS	B20
1456	Other Cardiovascular Diseases	ZZ23
1457	AIDS	ZZ25
1458	Other Cardiovascular Diseases	A15
1459	Homicide	B54
1460	Road Traffic	V99
1461	Stroke	ZZ25
1462	Stroke	ZZ23
1463	AIDS	B20
1464	Homicide	Y00
1465	Other Non-communicable Diseases	B54
1466	AIDS	B20
1467	Other Infectious Diseases	ZZ21
1468	Other Cardiovascular Diseases	B54
1469	AIDS	B20
1470	Other Cardiovascular Diseases	ZZ23
1471	Diabetes	E10
1472	Other Cardiovascular Diseases	A15
1473	Cervical Cancer	ZZ25
1474	Falls	W00
1475	Other Non-communicable Diseases	ZZ25
1476	AIDS	B20
1477	Diabetes	ZZ23
1478	Other Infectious Diseases	A15
1479	Stroke	ZZ25
1480	Other Infectious Diseases	ZZ21
1481	Other Non-communicable Diseases	ZZ25
1482	Homicide	ZZ27
1483	Other Infectious Diseases	ZZ25
1484	Road Traffic	V99
1485	Other Non-communicable Diseases	A09
1486	Breast Cancer	C50
1487	Stroke	E10
1488	Other Cardiovascular Diseases	A15
1489	Homicide	Y00
1490	Stroke	B54
1491	AIDS	B20
1492	AIDS	B20
1493	Other Cardiovascular Diseases	ZZ23
1494	Maternal	O67
1495	Cervical Cancer	D05
1496	Falls	I64
1497	Other Infectious Diseases	B20
1498	Other Infectious Diseases	ZZ25
1499	Cirrhosis	A16
1500	AIDS	B20
1501	Other Infectious Diseases	O67
1502	Leukemia/Lymphomas	ZZ25
1503	Diabetes	E10
1504	Other Infectious Diseases	ZZ25
1505	Other Infectious Diseases	ZZ25
1506	Other Infectious Diseases	E10
1507	Maternal	I21
1508	AIDS	B20
1509	Esophageal Cancer	C15
1510	Other Non-communicable Diseases	C15
1511	Other Non-communicable Diseases	ZZ25
1512	AIDS	B20
1513	Homicide	Y00
1514	Other Non-communicable Diseases	ZZ25
1515	Stroke	B54
1516	Other Infectious Diseases	ZZ21
1517	Stroke	E10
1518	Other Non-communicable Diseases	D05
1519	Other Non-communicable Diseases	ZZ25
1520	AIDS	B20
1521	Colorectal Cancer	ZZ25
1522	Stroke	J45
1523	TB	A15
1524	Renal Failure	D05
1525	Other Non-communicable Diseases	B54
1526	Maternal	ZZ23
1527	AIDS	O67
1528	Other Infectious Diseases	ZZ25
1529	TB	B20
1530	Stroke	I64
1531	Renal Failure	B20
1532	Other Infectious Diseases	ZZ25
1533	Other Cardiovascular Diseases	I21
1534	Renal Failure	ZZ23
1535	AIDS	B20
1536	Other Cardiovascular Diseases	E10
1537	Other Non-communicable Diseases	B20
1538	Other Cardiovascular Diseases	B20
1539	Other Non-communicable Diseases	B20
1540	Other Non-communicable Diseases	B54
1541	Stroke	E10
1542	TB	B20
1543	Other Cardiovascular Diseases	J12
1544	Fires	B20
1545	Cervical Cancer	D05
1546	AIDS	A15
1547	TB	I21
1548	Maternal	ZZ21
1549	Cirrhosis	B20
1550	Stroke	I64
1551	Cirrhosis	ZZ25
1552	Cervical Cancer	ZZ25
1553	Other Cardiovascular Diseases	B20
1554	Other Non-communicable Diseases	A15
1555	AIDS	B20
1556	Cirrhosis	A09
1557	Other Cardiovascular Diseases	O67
1558	Other Non-communicable Diseases	A15
1559	Stroke	I64
1560	Other Non-communicable Diseases	ZZ25
1561	TB	ZZ21
1562	Epilepsy	ZZ25
1563	Other Non-communicable Diseases	ZZ25
1564	Diabetes	B54
1565	Other Non-communicable Diseases	J12
1566	Lung Cancer	ZZ25
1567	Pneumonia	B54
1568	Maternal	O67
1569	Other Cardiovascular Diseases	B20
1570	Stroke	ZZ21
1571	Other Infectious Diseases	ZZ21
1572	Diabetes	E10
1573	Stroke	ZZ23
1574	Other Cardiovascular Diseases	ZZ21
1575	Other Non-communicable Diseases	ZZ25
1576	Diabetes	E10
1577	Maternal	O67
1578	Other Cardiovascular Diseases	ZZ23
1579	Other Non-communicable Diseases	B20
1580	Maternal	O67
1581	Cirrhosis	ZZ25
1582	TB	A15
1583	Malaria	B54
1584	Other Cardiovascular Diseases	B54
1585	Other Cardiovascular Diseases	J12
1586	Other Cardiovascular Diseases	B20
1587	Stroke	I64
1588	Other Non-communicable Diseases	ZZ25
1589	Colorectal Cancer	ZZ25
1590	Maternal	O67
1591	Colorectal Cancer	B20
1592	Pneumonia	ZZ25
1593	Prostate Cancer	ZZ25
1594	Other Non-communicable Diseases	ZZ25
1595	TB	B20
1596	Stroke	I64
1597	Other Cardiovascular Diseases	ZZ23
1598	AIDS	B20
1599	Other Cardiovascular Diseases	ZZ23
1600	Stomach Cancer	ZZ25
1601	Prostate Cancer	H61
1602	Diabetes	E10
1603	Prostate Cancer	ZZ25
1604	Maternal	O67
1605	Maternal	ZZ25
1606	Other Cardiovascular Diseases	ZZ23
1607	Diarrhea/Dysentery	A09
1608	Other Non-communicable Diseases	K71
1609	AIDS	B20
1610	Diabetes	E10
1611	Cirrhosis	I21
1612	Other Infectious Diseases	ZZ21
1613	Pneumonia	E10
1614	Renal Failure	I21
1615	Other Infectious Diseases	A15
1616	Pneumonia	I64
1617	Breast Cancer	C50
1618	AIDS	B20
1619	Pneumonia	E10
1620	Stroke	I64
1621	Leukemia/Lymphomas	D91
1622	Leukemia/Lymphomas	ZZ25
1623	Stroke	ZZ23
1624	Falls	W00
1625	Falls	W00
1626	Pneumonia	E10
1627	Pneumonia	W00
1628	Falls	W00
1629	Pneumonia	J12
1630	AIDS	B20
1631	Breast Cancer	C50
1632	Cirrhosis	K71
1633	Pneumonia	E10
1634	IHD – Acute Myocardial Infarction	E10
1635	Diabetes	D91
1636	Other Cardiovascular Diseases	I21
1637	Other Non-communicable Diseases	ZZ25
1638	Other Non-communicable Diseases	ZZ25
1639	Other Cardiovascular Diseases	ZZ25
1640	Diabetes	E10
1641	Falls	W00
1642	Other Non-communicable Diseases	W00
1643	Pneumonia	J12
1644	Cirrhosis	E10
1645	Other Injuries	ZZ23
1646	Renal Failure	N17
1647	Cirrhosis	ZZ25
1648	Cirrhosis	ZZ25
1649	Other Non-communicable Diseases	ZZ23
1650	Stroke	I64
1651	Suicide	ZZ23
1652	Suicide	ZZ27
1653	Stroke	I21
1654	Cirrhosis	K71
1655	Diarrhea/Dysentery	ZZ23
1656	Cirrhosis	K71
1657	COPD	J12
1658	Diabetes	E10
1659	Stroke	ZZ23
1660	Cirrhosis	ZZ23
1661	Stroke	I64
1662	Prostate Cancer	A16
1663	Stroke	E10
1664	Homicide	ZZ27
1665	Stroke	I21
1666	Diabetes	E10
1667	COPD	J12
1668	Other Non-communicable Diseases	E10
1669	AIDS	B20
1670	Cirrhosis	ZZ25
1671	Leukemia/Lymphomas	D91
1672	Stomach Cancer	ZZ25
1673	Pneumonia	E10
1674	Breast Cancer	C50
1675	Stroke	ZZ23
1676	Other Non-communicable Diseases	ZZ25
1677	Maternal	B20
1678	Pneumonia	J12
1679	Other Non-communicable Diseases	C34
1680	Renal Failure	ZZ23
1681	Renal Failure	E10
1682	Other Non-communicable Diseases	E10
1683	Colorectal Cancer	G18
1684	COPD	J33
1685	Other Infectious Diseases	J12
1686	Other Cardiovascular Diseases	I21
1687	Other Cardiovascular Diseases	I21
1688	Pneumonia	J12
1689	IHD – Acute Myocardial Infarction	ZZ23
1690	Colorectal Cancer	J12
1691	Renal Failure	I21
1692	Breast Cancer	ZZ21
1693	Lung Cancer	J33
1694	Prostate Cancer	ZZ25
1695	AIDS	B20
1696	Leukemia/Lymphomas	D91
1697	Diabetes	E10
1698	Stroke	ZZ23
1699	Other Non-communicable Diseases	E10
1700	IHD – Acute Myocardial Infarction	I21
1701	Prostate Cancer	H61
1702	Breast Cancer	ZZ25
1703	AIDS	B20
1704	Breast Cancer	B20
1705	Other Non-communicable Diseases	ZZ25
1706	Stomach Cancer	C50
1707	Cirrhosis	ZZ25
1708	Other Non-communicable Diseases	ZZ25
1709	Lung Cancer	C34
1710	Pneumonia	I21
1711	Other Non-communicable Diseases	ZZ23
1712	Diabetes	K71
1713	AIDS	ZZ25
1714	TB	A15
1715	Diabetes	E10
1716	Pneumonia	J12
1717	Cirrhosis	K71
1718	Maternal	X09
1719	Pneumonia	J12
1720	Diabetes	N17
1721	Pneumonia	B20
1722	Renal Failure	K71
1723	Cirrhosis	ZZ21
1724	Road Traffic	K71
1725	Other Non-communicable Diseases	E10
1726	AIDS	B20
1727	Breast Cancer	I64
1728	Poisonings	I64
1729	Maternal	ZZ23
1730	Pneumonia	E10
1731	AIDS	B20
1732	IHD – Acute Myocardial Infarction	E10
1733	Stroke	ZZ23
1734	Maternal	O67
1735	COPD	I64
1736	Other Non-communicable Diseases	J12
1737	Renal Failure	N17
1738	IHD – Acute Myocardial Infarction	I21
1739	Homicide	Y00
1740	IHD – Acute Myocardial Infarction	E10
1741	Other Cardiovascular Diseases	ZZ23
1742	Other Infectious Diseases	ZZ21
1743	Cirrhosis	K71
1744	Leukemia/Lymphomas	ZZ25
1745	Other Cardiovascular Diseases	I21
1746	Maternal	O67
1747	Leukemia/Lymphomas	D91
1748	Maternal	O67
1749	Maternal	O67
1750	Maternal	O67
1751	Maternal	O67
1752	Maternal	I64
1753	Maternal	D91
1754	Other Cardiovascular Diseases	I64
1755	Lung Cancer	E10
1756	Lung Cancer	C34
1757	Lung Cancer	C34
1758	Stomach Cancer	K71
1759	TB	E10
1760	COPD	E10
1761	TB	A15
1762	AIDS	B20
1763	AIDS	J12
1764	Other Non-communicable Diseases	ZZ25
1765	COPD	E10
1766	COPD	ZZ25
1767	Other Infectious Diseases	E10
1768	COPD	I21
1769	Stroke	ZZ25
1770	Other Infectious Diseases	ZZ25
1771	Other Non-communicable Diseases	ZZ25
1772	AIDS	B20
1773	Other Non-communicable Diseases	ZZ25
1774	Stroke	E10
1775	Other Non-communicable Diseases	E10
1776	Diarrhea/Dysentery	J12
1777	IHD – Acute Myocardial Infarction	I21
1778	Other Non-communicable Diseases	ZZ25
1779	IHD – Acute Myocardial Infarction	I21
1780	Stomach Cancer	ZZ25
1781	Breast Cancer	ZZ25
1782	Other Cardiovascular Diseases	I21
1783	Prostate Cancer	ZZ25
1784	Other Non-communicable Diseases	ZZ25
1785	Other Cardiovascular Diseases	ZZ23
1786	Other Cardiovascular Diseases	I21
1787	Other Non-communicable Diseases	K71
1788	Leukemia/Lymphomas	E10
1789	Stomach Cancer	ZZ25
1790	Other Non-communicable Diseases	ZZ25
1791	Other Non-communicable Diseases	ZZ25
1792	Stomach Cancer	ZZ25
1793	Leukemia/Lymphomas	ZZ25
1794	COPD	ZZ23
1795	Leukemia/Lymphomas	ZZ25
1796	Leukemia/Lymphomas	D91
1797	Colorectal Cancer	ZZ23
1798	Breast Cancer	ZZ25
1799	AIDS	J33
1800	Colorectal Cancer	A16
1801	Prostate Cancer	ZZ25
1802	AIDS	B20
1803	Lung Cancer	ZZ25
1804	Diabetes	E10
1805	Lung Cancer	J33
1806	Other Cardiovascular Diseases	E10
1807	TB	J12
1808	Other Cardiovascular Diseases	K71
1809	Stroke	I64
1810	Diabetes	ZZ23
1811	Pneumonia	ZZ25
1812	Other Cardiovascular Diseases	ZZ23
1813	Pneumonia	J12
1814	Diabetes	I64
1815	Other Infectious Diseases	J12
1816	Diabetes	ZZ25
1817	Other Non-communicable Diseases	E10
1818	Cirrhosis	I64
1819	Cirrhosis	K71
1820	Stroke	I64
1821	Other Non-communicable Diseases	ZZ25
1822	Falls	ZZ27
1823	Other Cardiovascular Diseases	C34
1824	Other Non-communicable Diseases	ZZ25
1825	Stroke	ZZ23
1826	Stroke	I64
1827	Lung Cancer	G18
1828	Stroke	I64
1829	Renal Failure	ZZ23
1830	Renal Failure	N17
1831	Falls	ZZ23
1832	Stroke	ZZ23
1833	Pneumonia	I21
1834	Diabetes	E10
1835	Diarrhea/Dysentery	N17
1836	Other Non-communicable Diseases	ZZ25
1837	COPD	I21
1838	Other Non-communicable Diseases	ZZ23
1839	Stroke	ZZ23
1840	AIDS	B20
1841	Leukemia/Lymphomas	E10
1842	Renal Failure	ZZ25
1843	Cirrhosis	K71
1844	Cirrhosis	K71
1845	Leukemia/Lymphomas	C34
1846	Stroke	I21
1847	TB	E10
1848	Stomach Cancer	ZZ25
1849	Cirrhosis	K71
1850	Pneumonia	I21
1851	Other Non-communicable Diseases	ZZ23
1852	Diabetes	E10
1853	Pneumonia	ZZ25
1854	AIDS	B20
1855	Diabetes	ZZ25
1856	Stroke	ZZ23
1857	Other Non-communicable Diseases	ZZ25
1858	Stroke	W00
1859	Other Non-communicable Diseases	K71
1860	Other Cardiovascular Diseases	E10
1861	Diabetes	ZZ25
1862	Other Non-communicable Diseases	I21
1863	AIDS	B20
1864	Road Traffic	ZZ21
1865	Stroke	ZZ23
1866	Cirrhosis	K71
1867	Other Non-communicable Diseases	I64
1868	Renal Failure	ZZ25
1869	Renal Failure	I21
1870	Renal Failure	E10
1871	Stroke	ZZ23
1872	Cirrhosis	ZZ25
1873	Epilepsy	J12
1874	Stroke	I64
1875	Stomach Cancer	ZZ25
1876	Lung Cancer	K71
1877	Cirrhosis	K71
1878	Diabetes	E10
1879	Cirrhosis	G18
1880	Stroke	I64
1881	Leukemia/Lymphomas	G18
1882	AIDS	B20
1883	IHD – Acute Myocardial Infarction	E10
1884	Diabetes	ZZ25
1885	Stroke	ZZ21
1886	COPD	E10
1887	Diabetes	ZZ23
1888	Other Non-communicable Diseases	ZZ21
1889	Renal Failure	K71
1890	Other Non-communicable Diseases	E10
1891	IHD – Acute Myocardial Infarction	I21
1892	Cirrhosis	K71
1893	Diabetes	I64
1894	IHD – Acute Myocardial Infarction	E10
1895	Cirrhosis	K71
1896	Stroke	E10
1897	Other Non-communicable Diseases	ZZ25
1898	Pneumonia	I64
1899	Renal Failure	G18
1900	COPD	J33
1901	Diabetes	E10
1902	Cirrhosis	I21
1903	Prostate Cancer	E10
1904	Renal Failure	E10
1905	Other Infectious Diseases	K71
1906	Renal Failure	ZZ25
1907	COPD	J33
1908	Other Non-communicable Diseases	ZZ25
1909	Other Non-communicable Diseases	ZZ25
1910	Diarrhea/Dysentery	G18
1911	Cirrhosis	K71
1912	Prostate Cancer	ZZ25
1913	Stroke	ZZ23
1914	Other Non-communicable Diseases	I21
1915	Homicide	Y00
1916	Cirrhosis	ZZ23
1917	Renal Failure	N17
1918	Cirrhosis	K71
1919	Other Non-communicable Diseases	G18
1920	Cirrhosis	K71
1921	Falls	I64
1922	Renal Failure	ZZ25
1923	Pneumonia	J12
1924	Pneumonia	ZZ23
1925	IHD – Acute Myocardial Infarction	J12
1926	Pneumonia	ZZ23
1927	IHD – Acute Myocardial Infarction	E10
1928	Other Infectious Diseases	J12
1929	Stroke	ZZ23
1930	AIDS	B20
1931	Road Traffic	V99
1932	Pneumonia	J12
1933	IHD – Acute Myocardial Infarction	ZZ23
1934	Other Cardiovascular Diseases	E10
1935	Cirrhosis	K71
1936	Stroke	I64
1937	Pneumonia	E10
1938	Stroke	E10
1939	Pneumonia	I21
1940	Stroke	ZZ23
1941	Pneumonia	ZZ23
1942	COPD	J33
1943	Falls	E10
1944	Stroke	E10
1945	Pneumonia	B20
1946	Cirrhosis	K71
1947	Road Traffic	V99
1948	Cirrhosis	K71
1949	Cirrhosis	K71
1950	Stroke	I64
1951	Diabetes	E10
1952	Falls	I64
1953	Cirrhosis	I64
1954	Homicide	ZZ21
1955	Other Non-communicable Diseases	E10
1956	AIDS	B20
1957	AIDS	B20
1958	Stomach Cancer	J33
1959	Other Non-communicable Diseases	C34
1960	COPD	C50
1961	AIDS	B20
1962	Cirrhosis	E10
1963	Renal Failure	K71
1964	Lung Cancer	ZZ25
1965	Lung Cancer	I21
1966	Other Infectious Diseases	ZZ25
1967	Lung Cancer	ZZ23
1968	Diabetes	E10
1969	Diabetes	E10
1970	Diarrhea/Dysentery	A09
1971	Road Traffic	V99
1972	Maternal	O67
1973	Maternal	ZZ30
1974	Diarrhea/Dysentery	B20
1975	Pneumonia	ZZ25
1976	Diabetes	E10
1977	TB	A15
1978	Pneumonia	J45
1979	Falls	W00
1980	Maternal	ZZ25
1981	Pneumonia	J12
1982	Pneumonia	B54
1983	Diabetes	E10
1984	Maternal	O67
1985	Diarrhea/Dysentery	ZZ25
1986	Maternal	O67
1987	Diarrhea/Dysentery	B54
1988	Maternal	ZZ23
1989	Falls	ZZ25
1990	Drowning	W65
1991	Drowning	W65
1992	Drowning	W65
1993	Drowning	W65
1994	Maternal	O67
1995	Drowning	W65
1996	Drowning	W65
1997	Drowning	W65
1998	Drowning	W65
[truncated: 703 more rows]
