# Supplementary material for: Measuring causes of death in populations: a new metric that corrects cause-specific mortality fractions for chance
Source: Popul Health Metr. 2015 Oct 12;13:28. doi: 10.1186/s12963-015-0061-1 (PMC4603634; doi:10.1186/s12963-015-0061-1)
Supplement: Additional file 1: — Supplementary text 2 Python script. [file 12963_2015_61_MOESM1_ESM.zip › cccsmf_replication_archive/data/va_methods_comparison.xlsx]

## Sheet: results
model	module	hce	accuracy	CCC
InterVA	Adult	With HCE	0.625565	0.2385
InterVA	Adult	Without HCE	0.611983	0.234244
KL	Adult	With HCE	0.688547	0
KL	Adult	Without HCE	0.672064	0
MCCD	Adult	With HCE	0.839	0.759
PCVA	Adult	With HCE	0.680905	0.422277
PCVA	Adult	Without HCE	0.638233	0.29143
RF	Adult	With HCE	0.76978	0.492315
RF	Adult	Without HCE	0.708759	0.372368
SP	Adult	With HCE	0.764578	0.541251
SP	Adult	Without HCE	0.715479	0.414247
Tariff	Adult	With HCE	0.770364	0.505139
Tariff	Adult	Without HCE	0.717104	0.378147
InterVA	Child	With HCE	0.520082	0.303368
InterVA	Child	Without HCE	0.514995	0.296267
KL	Child	With HCE	0.690431	0
KL	Child	Without HCE	0.674514	0
MCCD	Child	With HCE	0.822	0.64
PCVA	Child	With HCE	0.67865	0.445639
PCVA	Child	Without HCE	0.630155	0.335268
RF	Child	With HCE	0.739826	0.502056
RF	Child	Without HCE	0.715741	0.446286
SP	Child	With HCE	0.76839	0.521431
SP	Child	Without HCE	0.7403	0.449051
Tariff	Child	With HCE	0.783135	0.525892
Tariff	Child	Without HCE	0.74418	0.446562
Ensemble	Neonate	With HCE	0.805947	0
Ensemble	Neonate	Without HCE	0.795695	0
InterVA	Neonate	With HCE	0.629562	0.194889
InterVA	Neonate	Without HCE	0.627974	0.200865
KL	Neonate	With HCE	0.810618	0
KL	Neonate	Without HCE	0.808987	0
MCCD	Neonate	With HCE	0.887	0.589
PCVA	Neonate	With HCE	0.719968	0.293271
PCVA	Neonate	Without HCE	0.69273	0.255632
RF	Neonate	With HCE	0.793304	0.500983
RF	Neonate	Without HCE	0.769954	0.472942
SP	Neonate	With HCE	0.790454	0.503476
SP	Neonate	Without HCE	0.778757	0.482735
Tariff	Neonate	With HCE	0.817214	0.473065
Tariff	Neonate	Without HCE	0.809654	0.446482
