# Supplementary material for: Measuring causes of death in populations: a new metric that corrects cause-specific mortality fractions for chance
Source: Popul Health Metr. 2015 Oct 12;13:28. doi: 10.1186/s12963-015-0061-1 (PMC4603634; doi:10.1186/s12963-015-0061-1)
Supplement: Additional file 1: — Supplementary text 2 Python script. [file 12963_2015_61_MOESM1_ESM.zip › cccsmf_replication_archive/environment.yml]

name: testenv
dependencies:
- apache-maven=3.2.1=0
- basemap=1.0.7=np19py27_0
- bcolz=0.10.0=np19py27_0
- binstar=0.12=0
- blaze=0.8.2=py27_35_gf0028a2
- blaze-core=0.8.2=py27_6_gdfbd031
- cairo=1.12.18=4
- certifi=14.05.14=py27_0
- cffi=1.1.0=py27_0
- cloog=0.18.0=0
- clyent=0.4.0=py27_0
- conda-server=0.14.0=py27_0
- cython=0.22=py27_0
- cytoolz=0.7.3=py27_0
- datashape=0.4.6=py27_58_ge3431f9
- dateutil=2.4.1=py27_0
- decorator=3.4.2=py27_0
- enum34=1.0.4=py27_0
- flask=0.10.1=py27_1
- fontconfig=2.11.1=4
- freetype=2.5.2=2
- funcsigs=0.4=py27_0
- geos=3.3.3=0
- glib=2.43.0=2
- gmp=5.1.2=2
- h5py=2.5.0=np19py27_3
- harfbuzz=0.9.35=6
- hdf5=1.8.15.1=1
- holoviews=1.3.2=np19py27_0
- ipython=3.1.0=py27_1
- ipython-notebook=3.1.0=py27_1
- isl=0.12.2=0
- itsdangerous=0.24=py27_0
- jinja2=2.7.3=py27_1
- jpeg=8d=0
- jsonschema=2.4.0=py27_0
- libffi=3.0.13=0
- libgcc=4.8.4=1
- libpng=1.6.17=0
- libsodium=0.4.5=0
- libtiff=4.0.2=1
- libxml2=2.9.0=0
- llvmlite=0.6.0=py27_0
- markupsafe=0.23=py27_0
- matplotlib=1.4.3=np19py27_2
- mistune=0.5.1=py27_1
- mock=1.0.1=py27_0
- mpc=1.0.1=0
- mpfr=3.1.2=0
- multipledispatch=0.4.8=py27_0
- mysql-python=1.2.5=py27_0
- ncurses=5.9=4
- networkx=1.9.1=py27_0
- nose=1.3.7=py27_0
- numba=0.20.0=np19py27_0
- numexpr=2.4.3=np19py27_0
- numpy=1.9.2=py27_0
- odo=0.3.3=py27_6_g64b019a
- openssl=1.0.1k=1
- pandas=0.16.2=np19py27_0
- pango=1.36.8=3
- param=1.3.2=py27_0
- patsy=0.2.1=np18py27_0
- pcre=8.31=0
- pillow=2.9.0=py27_0
- pip=7.1.0=py27_0
- pixman=0.26.2=0
- psutil=2.2.1=py27_0
- ptyprocess=0.4=py27_0
- pure-sasl=0.1.5=py27_0
- py2cairo=1.10.0=py27_2
- py4j=0.8.2.1=py27_0
- pycparser=2.13=py27_0
- pydot=1.0.28=py27_0
- pygments=2.0.2=py27_0
- pyhive=0.1.5=py27_0
- pymongo=2.8=py27_0
- pyparsing=2.0.3=py27_0
- pyqt=4.11.3=py27_1
- pyside=1.2.1=py27_1
- pytables=3.2.0=np19py27_0
- python=2.7.10=0
- python-dateutil=2.4.2=py27_0
- pytz=2015.4=py27_0
- pyyaml=3.11=py27_1
- pyzmq=14.6.0=py27_0
- qt=4.8.6=3
- r=3.1.3=0
- r-base=3.1.3=2
- r-boot=1.3.13=0
- r-class=7.3.11=0
- r-cluster=1.15.3=0
- r-codetools=0.2.9=0
- r-foreign=0.8.62=0
- r-kernsmooth=2.23.13=0
- r-lattice=0.20.29=0
- r-mass=7.3.37=0
- r-matrix=1.1.4=0
- r-mgcv=1.8.4=0
- r-nlme=3.1.118=0
- r-nnet=7.3.8=0
- r-recommended=3.1.3=0
- r-rpart=4.1.8=0
- r-spatial=7.3.8=0
- r-survival=2.37.7=0
- readline=6.2=2
- requests=2.7.0=py27_0
- rpy2=2.5.6=py27_0
- sasl=0.1.3=py27_0
- scikit-learn=0.16.1=np19py27_0
- scipy=0.15.1=np19py27_0
- seaborn=0.5.1=np19py27_0
- setuptools=18.0.1=py27_0
- shiboken=1.2.1=py27_0
- singledispatch=3.4.0.3=py27_1
- sip=4.16.5=py27_0
- six=1.9.0=py27_0
- spark=1.3.0=py27_0
- sqlalchemy=1.0.7=py27_0
- sqlite=3.8.4.1=1
- ssl_match_hostname=3.4.0.2=py27_0
- statsmodels=0.5.0=np18py27_0
- system=5.8=2
- terminado=0.5=py27_0
- thrift=0.9.1=py27_0
- tk=8.5.18=0
- toolz=0.7.2=py27_0
- tornado=4.2=py27_0
- werkzeug=0.10.4=py27_0
- xlrd=0.9.3=py27_0
- yaml=0.1.6=0
- zeromq=4.0.5=0
- zlib=1.2.8=0
- pip:
  - abstract-rendering==0.5.1
  - alabaster==0.7.3
  - argcomplete==0.8.9
  - astropy==1.0.3
  - astroquery==0.2.3
  - atom==0.3.9
  - babel==1.3
  - backports.ssl-match-hostname==3.4.0.2
  - beautifulsoup4==4.3.2
  - biopython==1.61
  - bitarray==0.8.1
  - blz==0.6.2
  - bokeh==0.9.0
  - boto==2.38.0
  - bottleneck==1.0.0
  - casuarius==1.1
  - cdecimal==2.3
  - celementtree-1.0.5==20051216
  - chaco==4.4.1
  - colorama==0.3.3
  - colorbrewer==0.1.1
  - conda==3.15.1
  - conda-env==2.3.0
  - configobj==5.0.6
  - cryptography==0.9.1
  - cssselect==0.9.1
  - cubes==0.10.2
  - cvxopt==1.1.7
  - cythongsl==0.2.1
  - daft==0.0.3
  - disco==0.4.4
  - dismod-mr==1.0
  - distribute==0.6.45
  - docopt==0.6.2
  - docutils==0.12
  - earthengine-api==0.1.55
  - emcee==2.1.0
  - enable==4.3.0
  - enaml==0.9.8
  - fastavro==0.8.3
  - fastcache==1.0.2
  - functools32-3.2.3==1
  - future==0.13.1
  - futures==2.1.6
  - gevent==1.0.1
  - gevent-websocket==0.9.3
  - gevent-zeromq==0.2.2
  - ghost.py==0.1b3
  - gitifyhg==0.8.4
  - google-api-python-client==1.4.0
  - graphlab-create==0.9.1
  - greenlet==0.4.7
  - grin==1.2.1
  - html5lib==0.999
  - httplib2==0.9.1
  - husl==2.1.0
  - idna==2.0
  - inflect==0.2.4
  - ipaddress==1.0.7
  - ipynb-style==0.1
  - ipywidgets==0.0.1
  - jdcal==1.0
  - jedi==0.8.1
  - kerberos==1.1.1
  - keyring==1.4
  - kiwisolver==0.1.3
  - launcher==0.1.2
  - librato-metrics==0.4.9
  - llvmmath==0.1
  - llvmpy==0.12.7
  - lxml==3.4.4
  - mdp==3.3
  - mercurial==3.2.1
  - meta==development
  - mixpanel-py==3.1.1
  - moss==0.2.0
  - mpi4py==1.3
  - mpld3==0.3git
  - netcdf4==1.0.4
  - nltk==3.0.3
  - nose-timer==0.4.4
  - numdifftools==0.7.7
  - oauth2==1.5.211
  - oauth2client==1.4.11
  - openpyxl==1.8.5
  - path.py==7.3
  - pep8==1.6.2
  - ply==3.6
  - powerlaw==1.3
  - prettytable==0.7.2
  - protobuf==2.6.1
  - py==1.4.27
  - pyasn1==0.1.7
  - pyasn1-modules==0.0.5
  - pycosat==0.6.1
  - pycppad==20121020
  - pycrypto==2.6.1
  - pycurl==7.19.5.1
  - pyface==4.4.0
  - pyflakes==0.9.2
  - pymc==2.2a0
  - pymc3==3.0
  - pyopenssl==0.15.1
  - pysal==1.5.0
  - pysam==0.6
  - pyshp==1.2.1
  - pysmc==0.0
  - pystan==2.1.0.0
  - pytest==2.7.1
  - qgrid==0.1.1
  - redis==2.10.3
  - rope==0.9.4
  - rsa==3.1.4
  - runipy==0.1.3
  - scikit-image==0.11.3
  - shapely==1.5.8
  - simplejson==3.7.3
  - snowballstemmer==1.2.0
  - sockjs-tornado==1.0.1
  - sphinx-rtd-theme==0.1.7
  - spyder==2.3.5.2
  - stemming==1.0.1
  - sympy==0.7.6
  - tables==3.2.0
  - termcolor==1.1.0
  - theano==0.7.0
  - traits==4.4.0
  - traitsui==4.4.0
  - twill==1.8.0
  - ujson==1.33
  - unicodecsv==0.9.4
  - unidecode==0.4.14
  - uritemplate==0.6
  - virtualenv==1.4.8
  - vtk==5.10.1
  - xlsxwriter==0.7.3
  - xlwt==1.0.0
  - xmltodict==0.8.6
  - xport==0.1.0
  - yql==0.7.7
