# Supplementary material for: Measuring causes of death in populations: a new metric that corrects cause-specific mortality fractions for chance
Source: Popul Health Metr. 2015 Oct 12;13:28. doi: 10.1186/s12963-015-0061-1 (PMC4603634; doi:10.1186/s12963-015-0061-1)
Supplement: Additional file 1: — Supplementary text 2 Python script. [file 12963_2015_61_MOESM1_ESM.zip › cccsmf_replication_archive/README]

Replication Archive for Measuring causes of death in populations: a
new metric that corrects cause-specific mortality fractions for chance

This folder contains an IPython Notebook and all necessary data to
replicate the tables and figures in the paper "Measuring causes of
death in populations: a new metric that corrects cause-specific
mortality fractions for chance" by Flaxman et al.

You can obtain a python environment identical to that used by the
authors with the following conda command:

    conda env create -f environment.yml
